# Supplementary material for: Functional cardiac fibroblasts derived from human pluripotent stem cells via second heart field progenitors
Source: Nat Commun. 2019 May 20;10:2238. doi: 10.1038/s41467-019-09831-5 (PMC6527555; doi:10.1038/s41467-019-09831-5)
Supplement: Supplementary file 5 — Supplementary Data 1 [file 41467_2019_9831_MOESM5_ESM.xlsx]

## Sheet: tpm_renorm_hpsccf_8fold
Symbol	haV-CF_rep1	haV-CF_rep2	haV-CF avg	hPSC-CF_rep1	hPSC-CF_rep2	hPSC-CF avg	Log fold change	Description
ALOX5AP	0	0	0	13.84	24.44	19.14	inf	arachidonate 5-lipoxygenase-activating protein
ANXA8L2	0	0	0	4.91	2.55	3.73	inf	annexin A8-like 2
APLNR	0	0	0	1.82	1.53	1.675	inf	apelin receptor
AREG	0	0	0	39.43	37.13	38.28	inf	amphiregulin
ARHGEF4	0	0	0	1.16	0.96	1.06	inf	Rho guanine nucleotide exchange factor (GEF) 4
ARL9	0	0	0	2.88	0.48	1.68	inf	ADP-ribosylation factor-like 9
BAALC	0	0	0	6.71	5.55	6.13	inf	brain and acute leukemia, cytoplasmic
BDKRB1	0	0	0	4.04	0.62	2.33	inf	bradykinin receptor B1
BIK	0	0	0	1.01	2.53	1.77	inf	BCL2-interacting killer (apoptosis-inducing)
BMP5	0	0	0	9.85	5.67	7.76	inf	bone morphogenetic protein 5
C10orf55	0	0	0	2.26	0.47	1.365	inf	chromosome 10 open reading frame 55
C14orf39	0	0	0	2.05	3.58	2.815	inf	chromosome 14 open reading frame 39
C15orf48	0	0	0	17.58	35.47	26.525	inf	chromosome 15 open reading frame 48
C19orf33	0	0	0	10.74	6.28	8.51	inf	chromosome 19 open reading frame 33
C3orf25	0	0	0	1.1	1.84	1.47	inf	NO_Description
C6orf141	0	0	0	1.41	0.94	1.175	inf	chromosome 6 open reading frame 141
C6orf25	0	0	0	0.43	3.12	1.775	inf	chromosome 6 open reading frame 25
C6orf52	0	0	0	4.72	2.63	3.675	inf	chromosome 6 open reading frame 52
C9orf169	0	0	0	1.31	1.65	1.48	inf	chromosome 9 open reading frame 169
CA2	0	0	0	14.29	18.85	16.57	inf	carbonic anhydrase II
CADPS	0	0	0	5.84	3.23	4.535	inf	Ca++-dependent secretion activator
CAMK1G	0	0	0	2.87	1.45	2.16	inf	calcium/calmodulin-dependent protein kinase IG
CBLN1	0	0	0	2.15	1.62	1.885	inf	cerebellin 1 precursor
CD300E	0	0	0	0.72	1.38	1.05	inf	CD300e molecule
CD69	0	0	0	9.09	14.47	11.78	inf	CD69 molecule
CITED1	0	0	0	1.76	1.47	1.615	inf	Cbp/p300-interacting transactivator, with Glu/Asp-rich carboxy-terminal domain, 1
COX6B2	0	0	0	8.99	8.83	8.91	inf	cytochrome c oxidase subunit VIb polypeptide 2 (testis)
CPXM1	0	0	0	41.4	26.72	34.06	inf	carboxypeptidase X (M14 family), member 1
CRYGS	0	0	0	4.02	0	2.01	inf	crystallin, gamma S
CTRL	0	0	0	1.62	1.69	1.655	inf	chymotrypsin-like
CTTNBP2	0	0	0	7.72	6.34	7.03	inf	cortactin binding protein 2
CXCR4	0	0	0	1.99	3.56	2.775	inf	chemokine (C-X-C motif) receptor 4
CYTL1	0	0	0	5.29	12.45	8.87	inf	cytokine-like 1
CYYR1	0	0	0	1.23	1.29	1.26	inf	cysteine/tyrosine-rich 1
DCC	0	0	0	0.97	2.12	1.545	inf	deleted in colorectal carcinoma
DKK2	0	0	0	8.57	6.51	7.54	inf	dickkopf WNT signaling pathway inhibitor 2
EDARADD	0	0	0	0.18	2.34	1.26	inf	EDAR-associated death domain
ELMO1	0	0	0	2.12	2.53	2.325	inf	engulfment and cell motility 1
EMR2	0	0	0	1	1.42	1.21	inf	egf-like module containing, mucin-like, hormone receptor-like 2
FAM157B	0	0	0	2.24	0	1.12	inf	NO_Description
FAM209A	0	0	0	0	3	1.5	inf	family with sequence similarity 209, member A
FAM86B2	0	0	0	2.63	0	1.315	inf	family with sequence similarity 86, member B2
FAM9A	0	0	0	1.05	1.18	1.115	inf	family with sequence similarity 9, member A
FFAR2	0	0	0	1.16	1.23	1.195	inf	free fatty acid receptor 2
FGF20	0	0	0	2.36	1.58	1.97	inf	fibroblast growth factor 20
FSTL5	0	0	0	2.94	4.68	3.81	inf	follistatin-like 5
FXYD6	0	0	0	2.63	2.64	2.635	inf	FXYD domain containing ion transport regulator 6
GABRB1	0	0	0	4.08	1.97	3.025	inf	gamma-aminobutyric acid (GABA) A receptor, beta 1
GCHFR	0	0	0	2.73	1.7	2.215	inf	GTP cyclohydrolase I feedback regulator
GPBAR1	0	0	0	1.38	0.87	1.125	inf	G protein-coupled bile acid receptor 1
GPR20	0	0	0	16.25	10.44	13.345	inf	G protein-coupled receptor 20
GRIA4	0	0	0	1.57	1.33	1.45	inf	glutamate receptor, ionotropic, AMPA 4
GUCY1A3	0	0	0	4.33	5.76	5.045	inf	guanylate cyclase 1, soluble, alpha 3
HESX1	0	0	0	2.86	1.7	2.28	inf	HESX homeobox 1
HIST1H2BN	0	0	0	3.86	0	1.93	inf	histone cluster 1, H2bn
HIST1H4C	0	0	0	0	2.14	1.07	inf	histone cluster 1, H4c
HMGCLL1	0	0	0	1.92	0.64	1.28	inf	3-hydroxymethyl-3-methylglutaryl-CoA lyase-like 1
HMSD	0	0	0	6.25	9.78	8.015	inf	histocompatibility (minor) serpin domain containing
HOPX	0	0	0	4.18	1.74	2.96	inf	HOP homeobox
HOXA11	0	0	0	4.28	2.39	3.335	inf	homeobox A11
HOXA4	0	0	0	2.48	2.53	2.505	inf	homeobox A4
HOXA5	0	0	0	3.73	3.71	3.72	inf	homeobox A5
HOXA7	0	0	0	4.95	6.5	5.725	inf	homeobox A7
HOXA9	0	0	0	13.85	11.56	12.705	inf	homeobox A9
HOXB5	0	0	0	20.11	21.37	20.74	inf	homeobox B5
HOXB6	0	0	0	126.58	109.92	118.25	inf	homeobox B6
HOXB8	0	0	0	45.91	60.99	53.45	inf	homeobox B8
HOXB9	0	0	0	65.76	88.46	77.11	inf	homeobox B9
HOXC10	0	0	0	3.64	3.24	3.44	inf	homeobox C10
HOXC11	0	0	0	1.39	0.98	1.185	inf	homeobox C11
HOXD10	0	0	0	8.96	8.8	8.88	inf	homeobox D10
HOXD11	0	0	0	9.13	5.99	7.56	inf	homeobox D11
HOXD3	0	0	0	0.62	1.38	1	inf	homeobox D3
HOXD4	0	0	0	0.74	2.16	1.45	inf	homeobox D4
HOXD8	0	0	0	23.12	26.22	24.67	inf	homeobox D8
HOXD9	0	0	0	15.38	10.75	13.065	inf	homeobox D9
HPSE2	0	0	0	1.76	2.45	2.105	inf	heparanase 2
HSD17B2	0	0	0	10.32	9.45	9.885	inf	hydroxysteroid (17-beta) dehydrogenase 2
HSD17B3	0	0	0	0.42	1.77	1.095	inf	hydroxysteroid (17-beta) dehydrogenase 3
HTR1B	0	0	0	3.27	3.42	3.345	inf	5-hydroxytryptamine (serotonin) receptor 1B, G protein-coupled
IL10	0	0	0	1.64	1.82	1.73	inf	interleukin 10
ITPRIPL1	0	0	0	1.7	0.87	1.285	inf	inositol 1,4,5-trisphosphate receptor interacting protein-like 1
KIF26A	0	0	0	3.48	5.19	4.335	inf	kinesin family member 26A
KLHL14	0	0	0	13.4	9.15	11.275	inf	kelch-like family member 14
KLHL23	0	0	0	11.66	0	5.83	inf	kelch-like family member 23
KYNU	0	0	0	8.16	3.32	5.74	inf	kynureninase
LCN1	0	0	0	1.87	0.52	1.195	inf	lipocalin 1
LCN9	0	0	0	2.81	2.34	2.575	inf	lipocalin 9
LEF1	0	0	0	17.21	22.22	19.715	inf	lymphoid enhancer-binding factor 1
LHX1	0	0	0	4.14	10.69	7.415	inf	LIM homeobox 1
LINGO2	0	0	0	3.22	2.41	2.815	inf	leucine rich repeat and Ig domain containing 2
LOC100289187	0	0	0	0	2.16	1.08	inf	NO_Description
LY6G5C	0	0	0	0	4.46	2.23	inf	lymphocyte antigen 6 complex, locus G5C
LYPD6	0	0	0	10.85	7.91	9.38	inf	LY6/PLAUR domain containing 6
LYPD6B	0	0	0	3.34	2.53	2.935	inf	LY6/PLAUR domain containing 6B
MAGEA4	0	0	0	0.83	2.32	1.575	inf	melanoma antigen family A, 4
MAPK15	0	0	0	3.55	1.69	2.62	inf	mitogen-activated protein kinase 15
MCHR1	0	0	0	0.79	2.29	1.54	inf	melanin-concentrating hormone receptor 1
MEGF10	0	0	0	3.03	3.19	3.11	inf	multiple EGF-like-domains 10
MPPED2	0	0	0	1.79	1.31	1.55	inf	metallophosphoesterase domain containing 2
MTMR7	0	0	0	2.15	1.42	1.785	inf	myotubularin related protein 7
MYF6	0	0	0	3.22	2.09	2.655	inf	myogenic factor 6 (herculin)
NCCRP1	0	0	0	1.19	3.63	2.41	inf	non-specific cytotoxic cell receptor protein 1 homolog (zebrafish)
NDP	0	0	0	0.95	1.58	1.265	inf	Norrie disease (pseudoglioma)
NETO1	0	0	0	15.47	17.75	16.61	inf	neuropilin (NRP) and tolloid (TLL)-like 1
NIPAL4	0	0	0	2.49	2.41	2.45	inf	NIPA-like domain containing 4
NKX2-3	0	0	0	2.49	2.26	2.375	inf	NK2 homeobox 3
NKX2-5	0	0	0	5.71	8.11	6.91	inf	NK2 homeobox 5
NPFF	0	0	0	0.82	1.38	1.1	inf	neuropeptide FF-amide peptide precursor
NPY1R	0	0	0	2.88	3.6	3.24	inf	neuropeptide Y receptor Y1
NUP62CL	0	0	0	1.08	2.02	1.55	inf	nucleoporin 62kDa C-terminal like
OCA2	0	0	0	2.26	0.12	1.19	inf	oculocutaneous albinism II
OR2A14	0	0	0	1.56	0.58	1.07	inf	olfactory receptor, family 2, subfamily A, member 14
PAEP	0	0	0	2.38	1.49	1.935	inf	progestagen-associated endometrial protein
PCDHA2	0	0	0	1.76	0.88	1.32	inf	NO_Description
PDE3B	0	0	0	2.01	1.23	1.62	inf	phosphodiesterase 3B, cGMP-inhibited
PI15	0	0	0	1.12	1.23	1.175	inf	peptidase inhibitor 15
PITX1	0	0	0	3.58	4.82	4.2	inf	paired-like homeodomain 1
PLA2G3	0	0	0	1.29	2.3	1.795	inf	phospholipase A2, group III
POTEF	0	0	0	1.33	1.46	1.395	inf	POTE ankyrin domain family, member F
PPIAL4G	0	0	0	2.32	0	1.16	inf	peptidylprolyl isomerase A (cyclophilin A)-like 4G
PRAC	0	0	0	1.31	2.18	1.745	inf	NO_Description
PRH1	0	0	0	2.17	0	1.085	inf	proline-rich protein HaeIII subfamily 1
PROM1	0	0	0	2.21	1.84	2.025	inf	prominin 1
PRPH2	0	0	0	13.91	6.78	10.345	inf	peripherin 2 (retinal degeneration, slow)
PRR4	0	0	0	1.74	2.91	2.325	inf	proline rich 4 (lacrimal)
PSD	0	0	0	1.59	1.22	1.405	inf	pleckstrin and Sec7 domain containing
PURG	0	0	0	2.13	2.41	2.27	inf	purine-rich element binding protein G
RAB26	0	0	0	2.35	0.98	1.665	inf	RAB26, member RAS oncogene family
RAMP2	0	0	0	2.47	1.54	2.005	inf	receptor (G protein-coupled) activity modifying protein 2
RERGL	0	0	0	1.69	2.47	2.08	inf	RERG/RAS-like
RGCC	0	0	0	4.33	4.34	4.335	inf	regulator of cell cycle
RGS1	0	0	0	103.79	123.28	113.535	inf	regulator of G-protein signaling 1
RGS9	0	0	0	3	2.16	2.58	inf	regulator of G-protein signaling 9
RNF175	0	0	0	2.73	6.34	4.535	inf	ring finger protein 175
ROBO2	0	0	0	1.6	1.94	1.77	inf	roundabout, axon guidance receptor, homolog 2 (Drosophila)
RSPO3	0	0	0	23.72	20.58	22.15	inf	R-spondin 3
SAMSN1	0	0	0	3.49	6.04	4.765	inf	SAM domain, SH3 domain and nuclear localization signals 1
SERTM1	0	0	0	1.18	0.86	1.02	inf	serine-rich and transmembrane domain containing 1
SKAP1	0	0	0	1.82	0.25	1.035	inf	src kinase associated phosphoprotein 1
SLA	0	0	0	5.36	1.96	3.66	inf	Src-like-adaptor
SLCO2A1	0	0	0	1.56	1.67	1.615	inf	solute carrier organic anion transporter family, member 2A1
SLCO6A1	0	0	0	2.25	2.36	2.305	inf	solute carrier organic anion transporter family, member 6A1
SLITRK5	0	0	0	1.38	0.98	1.18	inf	SLIT and NTRK-like family, member 5
SMTNL2	0	0	0	0.98	2.67	1.825	inf	smoothelin-like 2
SNAP25	0	0	0	12.52	11.2	11.86	inf	synaptosomal-associated protein, 25kDa
SPINK5	0	0	0	1.94	1.9	1.92	inf	serine peptidase inhibitor, Kazal type 5
SSX1	0	0	0	2.48	0.42	1.45	inf	synovial sarcoma, X breakpoint 1
SSX2	0	0	0	1.2	0.8	1	inf	synovial sarcoma, X breakpoint 2
SSX2B	0	0	0	1.2	0.8	1	inf	synovial sarcoma, X breakpoint 2B
SSX3	0	0	0	2	0	1	inf	synovial sarcoma, X breakpoint 3
SSX4	0	0	0	6.95	9.23	8.09	inf	synovial sarcoma, X breakpoint 4
SSX5	0	0	0	7.1	3.48	5.29	inf	synovial sarcoma, X breakpoint 5
SSX7	0	0	0	2.9	2.53	2.715	inf	synovial sarcoma, X breakpoint 7
SULT1C4	0	0	0	88.42	63.52	75.97	inf	sulfotransferase family, cytosolic, 1C, member 4
SULT2A1	0	0	0	1.05	1.06	1.055	inf	sulfotransferase family, cytosolic, 2A, dehydroepiandrosterone (DHEA)-preferring, member 1
SYCP3	0	0	0	1.29	1.09	1.19	inf	synaptonemal complex protein 3
SYT4	0	0	0	3.23	6.07	4.65	inf	synaptotagmin IV
SYTL1	0	0	0	8.87	3.08	5.975	inf	synaptotagmin-like 1
TAS2R43	0	0	0	3.28	1.96	2.62	inf	taste receptor, type 2, member 43
TFAP2C	0	0	0	16.69	25.28	20.985	inf	transcription factor AP-2 gamma (activating enhancer binding protein 2 gamma)
TM6SF2	0	0	0	3.54	1.88	2.71	inf	transmembrane 6 superfamily member 2
TMEM176A	0	0	0	1.85	0.39	1.12	inf	transmembrane protein 176A
TMEM190	0	0	0	6.6	0	3.3	inf	transmembrane protein 190
TNFRSF18	0	0	0	1.22	2.04	1.63	inf	tumor necrosis factor receptor superfamily, member 18
TNFRSF6B	0	0	0	2.49	2.77	2.63	inf	tumor necrosis factor receptor superfamily, member 6b, decoy
TNFSF11	0	0	0	17.91	17.49	17.7	inf	tumor necrosis factor (ligand) superfamily, member 11
TNFSF18	0	0	0	0.64	3.24	1.94	inf	tumor necrosis factor (ligand) superfamily, member 18
TNNI2	0	0	0	0.69	2.89	1.79	inf	troponin I type 2 (skeletal, fast)
TP53AIP1	0	0	0	2.8	1.97	2.385	inf	tumor protein p53 regulated apoptosis inducing protein 1
TRIM9	0	0	0	0.95	1.3	1.125	inf	tripartite motif containing 9
TRPC3	0	0	0	0.99	1.66	1.325	inf	transient receptor potential cation channel, subfamily C, member 3
WFDC1	0	0	0	1.73	0.29	1.01	inf	WAP four-disulfide core domain 1
ZBTB16	0	0	0	6.11	2.81	4.46	inf	zinc finger and BTB domain containing 16
ZFY	0	0	0	19.69	22.55	21.12	inf	zinc finger protein, Y-linked
ZNF391	0	0	0	2.38	2.75	2.565	inf	zinc finger protein 391
FAM105A	0.05	0	0.025	73.4	86.38	79.89	11.6419	family with sequence similarity 105, member A
DDX3Y	0	0.09	0.045	74.57	64.45	69.51	10.5931	DEAD (Asp-Glu-Ala-Asp) box helicase 3, Y-linked
SHISA2	0.08	0.01	0.045	41.15	47.32	44.235	9.94105	shisa family member 2
COLEC10	0.27	0.24	0.255	282.28	216.38	249.33	9.93334	collectin sub-family member 10 (C-type lectin)
USP9Y	0.04	0	0.02	15.47	14.97	15.22	9.57175	ubiquitin specific peptidase 9, Y-linked
VAT1L	0.12	0.32	0.22	81.27	83.48	82.375	8.54856	vesicle amine transport 1-like
COL25A1	0	0.16	0.08	28.46	25.87	27.165	8.40753	collagen, type XXV, alpha 1
HOXA10	0	0.16	0.08	25.25	27.24	26.245	8.35783	homeobox A10
PPARGC1A	0	0.06	0.03	7.74	11.21	9.475	8.30302	peroxisome proliferator-activated receptor gamma, coactivator 1 alpha
NLGN4Y	0	0.08	0.04	10.94	7.68	9.31	7.86264	neuroligin 4, Y-linked
SOX11	0.36	0.04	0.2	36.26	48.6	42.43	7.72894	SRY (sex determining region Y)-box 11
SHROOM2	0.13	0.05	0.09	15.61	13.2	14.405	7.32243	shroom family member 2
FRZB	0	0.15	0.075	12.15	11.28	11.715	7.28725	frizzled-related protein
KDM5D	0.33	0.11	0.22	36.53	32.04	34.285	7.28393	lysine (K)-specific demethylase 5D
APCDD1	0.53	0.8	0.665	93.38	104.23	98.805	7.21509	adenomatosis polyposis coli down-regulated 1
ISL1	0	0.15	0.075	12.9	8.88	10.89	7.1819	ISL LIM homeobox 1
PCDH17	0	0.1	0.05	6.64	7.17	6.905	7.10957	protocadherin 17
DSG2	0.41	0.36	0.385	46.14	60.04	53.09	7.10744	desmoglein 2
C1QTNF7	0.81	0.19	0.5	67.05	66.3	66.675	7.05907	C1q and tumor necrosis factor related protein 7
STMN2	0.21	0	0.105	12.8	14.97	13.885	7.04699	stathmin-like 2
PKIB	1.51	1.52	1.515	166.5	222.41	194.455	7.00397	protein kinase (cAMP-dependent, catalytic) inhibitor beta
PDPN	1.35	1.52	1.435	169.78	193.61	181.695	6.98432	podoplanin
COL4A6	0.62	0.37	0.495	61.01	49.55	55.28	6.80319	collagen, type IV, alpha 6
LIN28B	0.25	0	0.125	13.61	13.95	13.78	6.7845	lin-28 homolog B (C. elegans)
FOXF1	2.49	1.11	1.8	173.44	196.39	184.915	6.68272	forkhead box F1
DSC3	0.31	0.34	0.325	29.52	36.83	33.175	6.67351	desmocollin 3
TYRP1	0.16	0.15	0.155	14.32	17.06	15.69	6.66143	tyrosinase-related protein 1
ADAMTS19	0.08	0.16	0.12	13.43	10.45	11.94	6.63662	ADAM metallopeptidase with thrombospondin type 1 motif, 19
C11orf87	0	0.07	0.035	2.38	4.57	3.475	6.63351	chromosome 11 open reading frame 87
IGFBP2	1.28	1.15	1.215	134.89	99.3	117.095	6.59058	insulin-like growth factor binding protein 2, 36kDa
USP43	0.12	0	0.06	6.62	4.84	5.73	6.57743	ubiquitin specific peptidase 43
BDKRB2	0.22	0	0.11	13.16	7.24	10.2	6.53492	bradykinin receptor B2
ANO4	0.1	0.39	0.245	22.34	20.29	21.315	6.44294	anoctamin 4
GATA3	0.29	0.13	0.21	16.33	20.21	18.27	6.44294	GATA binding protein 3
ADAMTS9	0.37	0.28	0.325	25.11	30.6	27.855	6.42135	ADAM metallopeptidase with thrombospondin type 1 motif, 9
SERPINB7	0.23	0.19	0.21	15.65	20.11	17.88	6.41181	serpin peptidase inhibitor, clade B (ovalbumin), member 7
ADAMTS16	0.09	0.08	0.085	7.78	6.34	7.06	6.37606	ADAM metallopeptidase with thrombospondin type 1 motif, 16
CXXC4	0	0.15	0.075	6.16	6.2	6.18	6.36457	CXXC finger protein 4
DSC2	0.18	0	0.09	6.65	7.28	6.965	6.27405	desmocollin 2
TOX	0.44	0.49	0.465	25.48	43.52	34.5	6.21322	thymocyte selection-associated high mobility group box
ST6GAL2	1.55	0.97	1.26	73.95	106.17	90.06	6.15939	ST6 beta-galactosamide alpha-2,6-sialyltranferase 2
MAB21L2	0.49	0.15	0.32	27.87	15.9	21.885	6.09573	mab-21-like 2 (C. elegans)
DPPA4	0.48	1.3	0.89	51.4	69.65	60.525	6.08758	developmental pluripotency associated 4
RNF144A	0.33	0.73	0.53	30.53	39.46	34.995	6.04501	ring finger protein 144A
NRK	0.56	0.2	0.38	27.01	21.89	24.45	6.00769	Nik related kinase
IGFBP5	24.67	18.51	21.59	1262.98	1371.63	1317.31	5.93108	insulin-like growth factor binding protein 5
BZRAP1	0	0.1	0.05	3.95	1.73	2.84	5.82782	benzodiazepine receptor (peripheral) associated protein 1
NCAM1	0.68	0.71	0.695	34.09	44.06	39.075	5.81309	neural cell adhesion molecule 1
HTRA3	1.25	2.08	1.665	112.07	74.18	93.125	5.80557	HtrA serine peptidase 3
OLR1	0.19	0.18	0.185	5.59	15.03	10.31	5.80038	oxidized low density lipoprotein (lectin-like) receptor 1
MME	2.82	3.03	2.925	181.51	133.95	157.73	5.75288	membrane metallo-endopeptidase
COL15A1	0.94	1.08	1.01	50.96	55.85	53.405	5.72455	collagen, type XV, alpha 1
GPR37	0.3	0.28	0.29	11.99	18.02	15.005	5.69325	G protein-coupled receptor 37 (endothelin receptor type B-like)
SLITRK6	0.22	0.09	0.155	7.45	8.11	7.78	5.64943	SLIT and NTRK-like family, member 6
SPON2	5.32	4.6	4.96	263.98	226.41	245.195	5.62745	spondin 2, extracellular matrix protein
SRCRB4D	0.16	0	0.08	4.22	3.66	3.94	5.62205	scavenger receptor cysteine rich domain containing, group B (4 domains)
CNTNAP2	0	0.08	0.04	2.03	1.81	1.92	5.58496	contactin associated protein-like 2
SCAND3	0	0.08	0.04	2.32	1.45	1.885	5.55842	SCAN domain containing 3
ARHGAP4	0.14	0.12	0.13	8.72	3.52	6.12	5.55695	Rho GTPase activating protein 4
BCHE	1.11	0.33	0.72	31.76	34.3	33.03	5.51964	butyrylcholinesterase
MOB3B	0	0.06	0.03	1.59	1.14	1.365	5.50779	MOB kinase activator 3B
WNT5A	30.17	23.46	26.815	1167.54	1246.08	1206.81	5.49201	wingless-type MMTV integration site family, member 5A
PCDHGB6	0.95	0.54	0.745	43.35	23.07	33.21	5.47823	NO_Description
EPHA7	0.88	0.85	0.865	28.42	43.93	36.175	5.38615	EPH receptor A7
IDO1	0	0.2	0.1	4.61	3.7	4.155	5.37678	indoleamine 2,3-dioxygenase 1
HIF3A	0.56	0.78	0.67	23.81	29.5	26.655	5.3141	hypoxia inducible factor 3, alpha subunit
VAV3	0.09	0.08	0.085	3.96	2.8	3.38	5.31342	vav 3 guanine nucleotide exchange factor
AFAP1L2	0.58	0.31	0.445	19.18	14.32	16.75	5.23421	actin filament associated protein 1-like 2
SLC6A15	0.21	0.59	0.4	15.57	14.39	14.98	5.22689	solute carrier family 6 (neutral amino acid transporter), member 15
GPR126	2.52	1.6	2.06	76.8	77.1	76.95	5.22321	G protein-coupled receptor 126
SPINT1	0.2	0.18	0.19	7.52	6.28	6.9	5.18253	serine peptidase inhibitor, Kunitz type 1
ANKRD20A1	0	0.07	0.035	1.49	1.05	1.27	5.18133	ankyrin repeat domain 20 family, member A1
ATP8B4	0.08	0	0.04	1.49	1.38	1.435	5.16491	ATPase, class I, type 8B, member 4
PDE4D	0.78	0.35	0.565	19.39	21.06	20.225	5.16175	phosphodiesterase 4D, cAMP-specific
MAGEL2	0.1	0	0.05	1.32	2.2	1.76	5.1375	MAGE-like 2
C1orf226	0	0.2	0.1	3.21	3.82	3.515	5.13545	chromosome 1 open reading frame 226
PCDHB2	0.58	1.76	1.17	43.65	37.83	40.74	5.12187	NO_Description
BST2	8.38	15	11.69	442.61	368.71	405.66	5.11692	bone marrow stromal cell antigen 2
GIPC3	0.1	0	0.05	1.64	1.82	1.73	5.1127	GIPC PDZ domain containing family, member 3
PCDHB3	0	0.13	0.065	2.44	2.05	2.245	5.11013	NO_Description
TAT	0.17	0	0.085	2.85	2.96	2.905	5.09493	tyrosine aminotransferase
SCG2	2.3	3.17	2.735	106.82	75.06	90.94	5.0553	secretogranin II
TNFRSF19	2.5	2.81	2.655	77.38	95.36	86.37	5.02375	tumor necrosis factor receptor superfamily, member 19
DIO2	0.81	1.32	1.065	36.63	32.34	34.485	5.01704	deiodinase, iodothyronine, type II
THSD7A	0.43	0.04	0.235	7.74	7.44	7.59	5.01337	thrombospondin, type I, domain containing 7A
CD82	1.97	2.43	2.2	71.59	69.9	70.745	5.00705	CD82 molecule
MAP2K6	1.47	0.65	1.06	34.08	33.56	33.82	4.99574	mitogen-activated protein kinase kinase 6
PIEZO2	1.49	0.79	1.14	38.7	33.89	36.295	4.99267	piezo-type mechanosensitive ion channel component 2
TRIM17	0.22	0.39	0.305	11.63	7.42	9.525	4.96484	tripartite motif containing 17
RGPD4	0.16	0	0.08	1.72	3.26	2.49	4.96	RANBP2-like and GRIP domain containing 4
HEY1	8.15	14.23	11.19	320.36	375.33	347.845	4.95816	hes-related family bHLH transcription factor with YRPW motif 1
RASGRP3	1.45	0.6	1.025	29.64	33.81	31.725	4.95192	RAS guanyl releasing protein 3 (calcium and DAG-regulated)
TMEM158	1.72	5.72	3.72	88.49	141.29	114.89	4.94881	transmembrane protein 158 (gene/pseudogene)
PCDH11Y	0.07	0	0.035	1.05	1.09	1.07	4.93411	protocadherin 11 Y-linked
UTY	0.25	0.61	0.43	11.63	14.28	12.955	4.91303	ubiquitously transcribed tetratricopeptide repeat containing, Y-linked
TSHZ2	0.04	0.04	0.04	1.01	1.37	1.19	4.89482	teashirt zinc finger homeobox 2
LRFN5	0.13	0.1	0.115	4.17	2.01	3.09	4.7479	leucine rich repeat and fibronectin type III domain containing 5
SLC1A3	1	0.61	0.805	24.32	18.8	21.56	4.74322	solute carrier family 1 (glial high affinity glutamate transporter), member 3
PCDH7	0.78	0.28	0.53	14.32	13.77	14.045	4.72792	protocadherin 7
SOCS1	0.76	1.02	0.89	19.29	27.62	23.455	4.71995	suppressor of cytokine signaling 1
TRIL	2.33	2.73	2.53	61.4	71.6	66.5	4.71615	TLR4 interactor with leucine-rich repeats
ACTG2	0.81	1.37	1.09	34.67	22.15	28.41	4.704	actin, gamma 2, smooth muscle, enteric
GALNT6	0.52	1.17	0.845	23.83	19.66	21.745	4.68559	UDP-N-acetyl-alpha-D-galactosamine:polypeptide N-acetylgalactosaminyltransferase 6 (GalNAc-T6)
F3	91.54	107.81	99.675	2320.14	2709.07	2514.61	4.65696	coagulation factor III (thromboplastin, tissue factor)
IGDCC4	0.35	1.57	0.96	22.59	25.23	23.91	4.63844	immunoglobulin superfamily, DCC subclass, member 4
NDST3	0	0.1	0.05	1.44	1.02	1.23	4.62059	N-deacetylase/N-sulfotransferase (heparan glucosaminyl) 3
TMEM88	0.53	0.95	0.74	17.66	17.98	17.82	4.58983	transmembrane protein 88
HOXB4	2.7	1.8	2.25	39.48	66.71	53.095	4.56058	homeobox B4
SFRP2	0	0.21	0.105	1.91	2.99	2.45	4.54432	secreted frizzled-related protein 2
HOXB3	2	3.03	2.515	55.54	61.8	58.67	4.54399	homeobox B3
SDK1	0.35	0.39	0.37	7.74	9.19	8.465	4.51591	sidekick cell adhesion molecule 1
TMEM100	0.26	0.93	0.595	9.76	17.23	13.495	4.50339	transmembrane protein 100
CES1	0.23	0	0.115	3.79	1.38	2.585	4.49046	carboxylesterase 1
STRA6	2.28	1.05	1.665	34.35	38.8	36.575	4.45726	stimulated by retinoic acid 6
TUBB2B	1	3.79	2.395	49.95	55.03	52.49	4.45395	tubulin, beta 2B class IIb
GPR183	0.25	0.23	0.24	3.99	6.46	5.225	4.44432	G protein-coupled receptor 183
HS3ST1	0.69	0.21	0.45	9.43	9.89	9.66	4.42403	heparan sulfate (glucosamine) 3-O-sulfotransferase 1
PTHLH	0.69	1.75	1.22	23.15	28.74	25.945	4.4105	parathyroid hormone-like hormone
MMP23B	0.74	1	0.87	21.6	15.17	18.385	4.40137	matrix metallopeptidase 23B
YPEL4	0	0.24	0.12	2.77	2.3	2.535	4.40088	yippee-like 4 (Drosophila)
EVI2A	0	0.15	0.075	1.01	2.06	1.535	4.3552	ecotropic viral integration site 2A
CHRDL1	0	0.1	0.05	0.85	1.19	1.02	4.3505	chordin-like 1
NOS1AP	0.1	0	0.05	1.06	0.98	1.02	4.3505	nitric oxide synthase 1 (neuronal) adaptor protein
MLPH	0.29	1.42	0.855	20.95	13.91	17.43	4.3495	melanophilin
CRISPLD2	13.3	10.74	12.02	198.28	289.75	244.015	4.34346	cysteine-rich secretory protein LCCL domain containing 2
QPRT	4.81	6.86	5.835	121.06	115.36	118.21	4.34048	quinolinate phosphoribosyltransferase
CRMP1	0.9	0.27	0.585	11.37	12.1	11.735	4.32624	collapsin response mediator protein 1
SEMA4D	0.1	0.37	0.235	4.71	4.62	4.665	4.31114	sema domain, immunoglobulin domain (Ig), transmembrane domain (TM) and short cytoplasmic domain, (semaphorin) 4D
ZNF521	0.55	0.9	0.725	13.66	15.07	14.365	4.30843	zinc finger protein 521
KRT8	53.61	49.03	51.32	1148.27	884.35	1016.31	4.30768	keratin 8
ELFN2	0.33	0.24	0.285	5.85	5.17	5.51	4.27302	extracellular leucine-rich repeat and fibronectin type III domain containing 2
DNAH5	0.06	0.19	0.125	1.84	2.96	2.4	4.26303	dynein, axonemal, heavy chain 5
OR11A1	0.19	0	0.095	1.14	2.49	1.815	4.2559	olfactory receptor, family 11, subfamily A, member 1
TSPAN12	1.77	2.06	1.915	36.95	35.8	36.375	4.24753	tetraspanin 12
KIAA1217	2.32	4.09	3.205	60.74	60.01	60.375	4.23556	KIAA1217
PTPRN	0.13	0	0.065	1.33	1.11	1.22	4.2303	protein tyrosine phosphatase, receptor type, N
RASL12	0.18	0	0.09	1.66	1.69	1.675	4.21809	RAS-like, family 12
BAIAP3	0.1	0.09	0.095	2	1.49	1.745	4.19916	BAI1-associated protein 3
IGF2BP1	3.68	3.19	3.435	55.84	68.28	62.06	4.17528	insulin-like growth factor 2 mRNA binding protein 1
DCHS1	0.59	0.3	0.445	8.27	7.74	8.005	4.16902	dachsous cadherin-related 1
MTL5	0.13	0.11	0.12	1.44	2.87	2.155	4.16658	metallothionein-like 5, testis-specific (tesmin)
IAPP	0.18	0	0.09	1.19	2.01	1.6	4.152	islet amyloid polypeptide
SAMD5	0.08	0.09	0.085	1.59	1.42	1.505	4.14616	sterile alpha motif domain containing 5
RIMS2	0.07	0.06	0.065	1.11	1.17	1.14	4.13245	regulating synaptic membrane exocytosis 2
SPON1	0	0.16	0.08	0.74	2.06	1.4	4.12928	spondin 1, extracellular matrix protein
VCAM1	6.78	5.46	6.12	95.49	116.13	105.81	4.1118	vascular cell adhesion molecule 1
IGF2	73.4	59.1	66.25	988.93	1298.55	1143.74	4.10969	insulin-like growth factor 2 (somatomedin A)
MFSD7	0	0.22	0.11	2.29	1.46	1.875	4.09132	major facilitator superfamily domain containing 7
MCTP2	1.09	0.82	0.955	17.82	14.48	16.15	4.07989	multiple C2 domains, transmembrane 2
LSAMP	1.36	0.89	1.125	17.62	20.38	19	4.078	limbic system-associated membrane protein
NKX3-2	0.2	0.55	0.375	5.51	6.9	6.205	4.04847	NK3 homeobox 2
NPAS3	0.23	0.34	0.285	4.2	5.19	4.695	4.04209	neuronal PAS domain protein 3
MEIS1	18.9	17.39	18.145	271.77	325.99	298.88	4.04192	Meis homeobox 1
ADAM8	0	0.13	0.065	1.25	0.88	1.065	4.03427	ADAM metallopeptidase domain 8
NAALAD2	0.57	0.12	0.345	6.21	5.06	5.635	4.02975	N-acetylated alpha-linked acidic dipeptidase 2
HVCN1	0.26	0.49	0.375	4.77	7.24	6.005	4.0012	hydrogen voltage-gated channel 1
STK33	0.84	1.5	1.17	20.47	16.8	18.635	3.99343	serine/threonine kinase 33
RORB	0.13	0	0.065	1.31	0.76	1.035	3.99305	RAR-related orphan receptor B
WISP1	4.06	2.82	3.44	56.25	52.46	54.355	3.98193	WNT1 inducible signaling pathway protein 1
TMEM105	0	0.15	0.075	0.98	1.39	1.185	3.98185	transmembrane protein 105
PLEKHG4	0.5	0.82	0.66	12.22	8.55	10.385	3.97589	pleckstrin homology domain containing, family G (with RhoGef domain) member 4
SLC44A3	0.39	0.35	0.37	4.95	6.62	5.785	3.96672	solute carrier family 44, member 3
TNFRSF1B	1.34	1.6	1.47	24.97	20.77	22.87	3.95957	tumor necrosis factor receptor superfamily, member 1B
SLC27A6	0.69	0.47	0.58	9.6	8.32	8.96	3.94937	solute carrier family 27 (fatty acid transporter), member 6
FAIM2	0.28	0.43	0.355	4.87	6.06	5.465	3.94433	Fas apoptotic inhibitory molecule 2
METTL7A	29.71	26.26	27.985	392.82	463.82	428.32	3.93596	methyltransferase like 7A
SLC7A2	4.94	3.85	4.395	61.91	70.46	66.185	3.91257	solute carrier family 7 (cationic amino acid transporter, y+ system), member 2
RASGEF1A	0.14	0	0.07	1.47	0.62	1.045	3.9	RasGEF domain family, member 1A
VASH2	1.36	0.21	0.785	8.76	14.52	11.64	3.89025	vasohibin 2
ZNF711	1.09	0.88	0.985	14.9	14.28	14.59	3.88871	zinc finger protein 711
MAOA	1.01	2.49	1.75	29.67	22.16	25.915	3.88836	monoamine oxidase A
IL18R1	1.03	0.81	0.92	13.42	13.79	13.605	3.88636	interleukin 18 receptor 1
CLU	3.02	4.41	3.715	57.75	51.26	54.505	3.87495	clusterin
CYP27A1	1.39	1.07	1.23	20.68	15.37	18.025	3.87327	cytochrome P450, family 27, subfamily A, polypeptide 1
BEX4	10.39	9.62	10.005	109.82	181.65	145.735	3.86455	brain expressed, X-linked 4
CSF2RA	0.16	0	0.08	2.22	0.11	1.165	3.86419	colony stimulating factor 2 receptor, alpha, low-affinity (granulocyte-macrophage)
GLB1L3	0.14	0.02	0.08	0.81	1.5	1.155	3.85175	galactosidase, beta 1-like 3
SSTR2	0.16	0	0.08	1.59	0.72	1.155	3.85175	somatostatin receptor 2
KIAA1462	3.02	1.57	2.295	31.15	35.11	33.13	3.85157	KIAA1462
ANKS4B	0.24	0	0.12	1.48	1.94	1.71	3.83289	ankyrin repeat and sterile alpha motif domain containing 4B
HMGA2	30.23	23.18	26.705	303.13	452.88	378.005	3.82322	high mobility group AT-hook 2
SAA2	0.22	0	0.11	0.95	2.16	1.555	3.82134	serum amyloid A2
UNC5C	4.21	4.18	4.195	57.87	60.43	59.15	3.81764	unc-5 homolog C (C. elegans)
OLFML2A	1.96	2.69	2.325	30.07	35.39	32.73	3.81531	olfactomedin-like 2A
FLT1	2.81	2.24	2.525	38.48	32.57	35.525	3.81448	fms-related tyrosine kinase 1
C17orf97	0.49	0.22	0.355	5.95	3.89	4.92	3.79277	chromosome 17 open reading frame 97
CELSR3	0.07	0.13	0.1	1.26	1.51	1.385	3.79181	cadherin, EGF LAG seven-pass G-type receptor 3
PRKAR2B	0.49	1.67	1.08	12.65	16.92	14.785	3.77503	protein kinase, cAMP-dependent, regulatory, type II, beta
SLC22A9	0	0.18	0.09	2.26	0.19	1.225	3.76671	solute carrier family 22 (organic anion transporter), member 9
SHANK3	0.19	0	0.095	1.47	1.11	1.29	3.7633	SH3 and multiple ankyrin repeat domains 3
BCL11A	0.53	0.37	0.45	5.13	6.9	6.015	3.74057	B-cell CLL/lymphoma 11A (zinc finger protein)
TNC	5.14	4.74	4.94	61.35	70.14	65.745	3.7343	tenascin C
ATP6V0D2	0.13	0.19	0.16	1.51	2.72	2.115	3.72451	ATPase, H+ transporting, lysosomal 38kDa, V0 subunit d2
PCSK4	0	0.16	0.08	0.18	1.93	1.055	3.7211	proprotein convertase subtilisin/kexin type 4
CDKN1C	5.72	6.51	6.115	72.35	88.12	80.235	3.71381	cyclin-dependent kinase inhibitor 1C (p57, Kip2)
SEMA3A	6.72	3.23	4.975	76.28	54.06	65.17	3.71144	sema domain, immunoglobulin domain (Ig), short basic domain, secreted, (semaphorin) 3A
MDFI	3.11	1.52	2.315	27.39	33.22	30.305	3.71047	MyoD family inhibitor
C16orf46	0.48	0.64	0.56	8.31	6.23	7.27	3.69846	chromosome 16 open reading frame 46
LPHN3	0.29	0.39	0.34	3.3	5.52	4.41	3.69717	latrophilin 3
RTN4R	0	0.22	0.11	0.99	1.86	1.425	3.69539	reticulon 4 receptor
MEFV	0.2	0.17	0.185	2.15	2.64	2.395	3.69443	Mediterranean fever
FABP3	3.79	2.26	3.025	37.62	40.18	38.9	3.68476	fatty acid binding protein 3, muscle and heart (mammary-derived growth inhibitor)
PTAFR	0.05	0.21	0.13	1.74	1.59	1.665	3.67894	platelet-activating factor receptor
ANGPT2	1.16	0.74	0.95	13.35	10.97	12.16	3.67807	angiopoietin 2
GNAT1	0	0.17	0.085	1.35	0.8	1.075	3.66073	guanine nucleotide binding protein (G protein), alpha transducing activity polypeptide 1
CYP2E1	0.27	0.25	0.26	4.85	1.67	3.26	3.64829	cytochrome P450, family 2, subfamily E, polypeptide 1
COL24A1	0.69	1	0.845	11.53	9.62	10.575	3.64556	collagen, type XXIV, alpha 1
TM7SF2	2.02	1.56	1.79	18.63	26.09	22.36	3.64289	transmembrane 7 superfamily member 2
EMID1	0.22	0	0.11	1.38	1.35	1.365	3.63333	EMI domain containing 1
PDK4	0.24	0.22	0.23	4.21	1.49	2.85	3.63126	pyruvate dehydrogenase kinase, isozyme 4
SULF2	21.29	19.69	20.49	278.97	224.18	251.575	3.618	sulfatase 2
SIX1	0.68	0.16	0.42	5.11	5.15	5.13	3.6105	SIX homeobox 1
SLC12A8	3.99	5.82	4.905	50.9	68.79	59.845	3.60891	solute carrier family 12, member 8
HUNK	0.04	0.12	0.08	0.99	0.95	0.97	3.59991	hormonally up-regulated Neu-associated kinase
WT1	2.81	3.69	3.25	34.55	43.96	39.255	3.59436	Wilms tumor 1
ODZ4	0.58	0.54	0.56	5.42	8.05	6.735	3.58818	NO_Description
PDZD2	0.12	0.1	0.11	1.25	1.38	1.315	3.57949	PDZ domain containing 2
APBA2	1.38	1.46	1.42	17.71	16.11	16.91	3.57391	amyloid beta (A4) precursor protein-binding, family A, member 2
CHRM3	0.35	1.16	0.755	9.73	8.23	8.98	3.57217	cholinergic receptor, muscarinic 3
CEACAM8	0.62	0.01	0.315	2.87	4.57	3.72	3.56188	carcinoembryonic antigen-related cell adhesion molecule 8
ATP1B2	0.12	0.24	0.18	1.73	2.45	2.09	3.53743	ATPase, Na+/K+ transporting, beta 2 polypeptide
HOXB2	5.43	4.6	5.015	46.39	69.82	58.105	3.53434	homeobox B2
CADM1	21.91	20.28	21.095	237.8	250.34	244.07	3.53232	cell adhesion molecule 1
TCN2	1.98	1.44	1.71	21.09	18.33	19.71	3.52686	transcobalamin II
EFS	0.33	1.29	0.81	9.7	8.6	9.15	3.49778	embryonal Fyn-associated substrate
IGSF3	1.45	1.23	1.34	12.56	17.61	15.085	3.49281	immunoglobulin superfamily, member 3
PDE4B	0.47	0.1	0.285	2.43	3.97	3.2	3.48904	phosphodiesterase 4B, cAMP-specific
B4GALNT4	1.97	1.41	1.69	21.07	16.33	18.7	3.46794	beta-1,4-N-acetyl-galactosaminyl transferase 4
RAP1GAP2	0.27	0.36	0.315	2.78	4.17	3.475	3.46359	RAP1 GTPase activating protein 2
SFRP1	10.35	10.9	10.625	107.63	126.62	117.125	3.46251	secreted frizzled-related protein 1
SLC22A17	1.14	2.85	1.995	19.2	24.36	21.78	3.44854	solute carrier family 22, member 17
RUNX1T1	5.19	4.65	4.92	48.5	58.9	53.7	3.44819	runt-related transcription factor 1; translocated to, 1 (cyclin D-related)
PMAIP1	12.5	14.78	13.64	151.92	145.74	148.83	3.44775	phorbol-12-myristate-13-acetate-induced protein 1
SALL1	1.14	1.66	1.4	11.82	18.54	15.18	3.43867	spalt-like transcription factor 1
TMEM91	1.26	0.91	1.085	16.15	6.83	11.49	3.40461	transmembrane protein 91
LRIG3	5.45	2.73	4.09	43.1	43.24	43.17	3.39986	leucine-rich repeats and immunoglobulin-like domains 3
PCDHB10	0.66	0.99	0.825	7.9	9.46	8.68	3.39523	NO_Description
PLCXD3	0.65	0.63	0.64	7.02	6.43	6.725	3.39339	phosphatidylinositol-specific phospholipase C, X domain containing 3
MYOZ3	0.65	0.11	0.38	4.8	3.15	3.975	3.38688	myozenin 3
COL11A1	5.47	5.4	5.435	70.4	42.8	56.6	3.38045	collagen, type XI, alpha 1
MTUS1	2.74	2.14	2.44	29.71	21	25.355	3.37732	microtubule associated tumor suppressor 1
FKBP5	31.17	22.64	26.905	313.51	245.08	279.295	3.37584	FK506 binding protein 5
IGSF9	0.07	0.1	0.085	1.06	0.7	0.88	3.37197	immunoglobulin superfamily, member 9
COL4A5	17.33	15.08	16.205	172.22	162.81	167.515	3.36978	collagen, type IV, alpha 5
EFHA2	5.94	2.14	4.04	34.82	48.65	41.735	3.36883	NO_Description
FAM65B	0.26	0.3	0.28	3.48	2.3	2.89	3.36757	family with sequence similarity 65, member B
RFTN2	1.46	1.17	1.315	15.34	11.17	13.255	3.3334	raftlin family member 2
C12orf53	0.5	0.86	0.68	3.39	10.25	6.82	3.32617	NO_Description
CRIPAK	7.54	5.7	6.62	56.81	75.94	66.375	3.32574	cysteine-rich PAK1 inhibitor
WNK3	0.08	0.04	0.06	0.52	0.68	0.6	3.32193	WNK lysine deficient protein kinase 3
LRFN1	0.15	0.26	0.205	2.05	2.02	2.035	3.31133	leucine rich repeat and fibronectin type III domain containing 1
RAMP1	0.51	0.91	0.71	6.36	7.53	6.945	3.29008	receptor (G protein-coupled) activity modifying protein 1
CECR1	3.48	3.96	3.72	24.39	47.85	36.12	3.27942	cat eye syndrome chromosome region, candidate 1
DNM1	2.24	1.9	2.07	23.83	16.29	20.06	3.27662	dynamin 1
CDH23	0.21	0	0.105	1.11	0.9	1.005	3.25873	cadherin-related 23
IGSF11	0.13	0.11	0.12	1.3	0.99	1.145	3.25424	immunoglobulin superfamily, member 11
DNHD1	0.26	0.12	0.19	1.53	2.06	1.795	3.23991	dynein heavy chain domain 1
TMEM92	0.19	0.13	0.16	0.17	2.85	1.51	3.2384	transmembrane protein 92
FAM89A	5.2	1.64	3.42	29.93	34.57	32.25	3.23723	family with sequence similarity 89, member A
G0S2	3.36	10.74	7.05	69.97	62.6	66.285	3.23299	G0/G1switch 2
CAND2	0.99	0.18	0.585	3.9	7.06	5.48	3.22767	cullin-associated and neddylation-dissociated 2 (putative)
ZNF804A	0.68	0.26	0.47	3.83	4.88	4.355	3.21194	zinc finger protein 804A
EPHB2	4.67	5.26	4.965	38.46	53.42	45.94	3.20989	EPH receptor B2
O3FAR1	0.28	0.15	0.215	2.04	1.93	1.985	3.20673	NO_Description
GABBR2	0.23	0.07	0.15	1.47	1.29	1.38	3.20163	gamma-aminobutyric acid (GABA) B receptor, 2
GFRAL	0.24	0	0.12	0.31	1.89	1.1	3.1964	GDNF family receptor alpha like
ODZ3	1.22	0.79	1.005	9.23	9.19	9.21	3.19601	NO_Description
MUM1L1	0.1	0.09	0.095	0.79	0.94	0.865	3.1867	melanoma associated antigen (mutated) 1-like 1
TRHDE	2.53	3.28	2.905	27.93	24.91	26.42	3.18502	thyrotropin-releasing hormone degrading enzyme
PLEKHA6	0.25	0.5	0.375	3.87	2.92	3.395	3.17845	pleckstrin homology domain containing, family A member 6
MOXD1	2.54	1.74	2.14	17.59	20.93	19.26	3.16993	monooxygenase, DBH-like 1
TNFSF15	0.51	0.26	0.385	2.99	3.87	3.43	3.15528	tumor necrosis factor (ligand) superfamily, member 15
CXCL5	1.5	0.5	1	9.37	8.28	8.825	3.1416	chemokine (C-X-C motif) ligand 5
TEK	12.67	7.59	10.13	79.49	98.24	88.865	3.13298	TEK tyrosine kinase, endothelial
ALDH1A1	5	2.24	3.62	35.61	27.57	31.59	3.12541	aldehyde dehydrogenase 1 family, member A1
SCARF1	1	1.56	1.28	10.27	12.05	11.16	3.12412	scavenger receptor class F, member 1
BCL2L11	2.2	0.94	1.57	12.78	14.24	13.51	3.10519	BCL2-like 11 (apoptosis facilitator)
SMPDL3A	3.53	2.98	3.255	24.86	30.88	27.87	3.09798	sphingomyelin phosphodiesterase, acid-like 3A
PCDH18	16.1	11.26	13.68	89.82	143.97	116.895	3.09507	protocadherin 18
SLC4A1	0.36	0.07	0.215	1.62	2.04	1.83	3.08944	solute carrier family 4 (anion exchanger), member 1 (Diego blood group)
SLC4A8	0.43	0.21	0.32	2.88	2.53	2.705	3.07948	solute carrier family 4, sodium bicarbonate cotransporter, member 8
HTR1D	0.16	0.29	0.225	1.01	2.79	1.9	3.078	5-hydroxytryptamine (serotonin) receptor 1D, G protein-coupled
MFAP4	27.22	29.2	28.21	195.01	280.8	237.905	3.07611	microfibrillar-associated protein 4
CRISPLD1	4.92	4.59	4.755	37.83	42.06	39.945	3.0705	cysteine-rich secretory protein LCCL domain containing 1
ZNF793	0.84	1.58	1.21	10.52	9.69	10.105	3.06199	zinc finger protein 793
KIAA1274	0.09	0.53	0.31	2.48	2.67	2.575	3.05423	NO_Description
FAM167A	0.22	0.69	0.455	3.8	3.75	3.775	3.05254	family with sequence similarity 167, member A
RAB27B	0.51	0.76	0.635	6.06	4.44	5.25	3.04749	RAB27B, member RAS oncogene family
GUCY1B3	1.12	0.25	0.685	5.82	5.47	5.645	3.0428	guanylate cyclase 1, soluble, beta 3
GREM1	63.07	61.2	62.135	518.14	504.55	511.345	3.04082	gremlin 1, DAN family BMP antagonist
TMEM154	0.7	1.14	0.92	8.24	6.87	7.555	3.03773	transmembrane protein 154
COL14A1	1.96	1.5	1.73	14.01	14.31	14.16	3.03298	collagen, type XIV, alpha 1
L1CAM	1.17	1.13	1.15	11.23	7.56	9.395	3.03026	L1 cell adhesion molecule
FAM213A	34.67	38.16	36.415	295.43	294.76	295.095	3.01857	family with sequence similarity 213, member A
RBM20	0.25	0.11	0.18	1.17	1.74	1.455	3.01495	RNA binding motif protein 20
STC1	2.34	2.51	2.425	17.53	21.63	19.58	3.01332	stanniocalcin 1
SOX5	0.15	0.13	0.14	1.1	1.15	1.125	3.00643	SRY (sex determining region Y)-box 5
TSLP	3.59	1.35	2.47	16.51	23.15	19.83	3.0051	thymic stromal lymphopoietin
COL9A2	3.21	3.6	3.405	34.6	19.96	27.28	3.00212	collagen, type IX, alpha 2
