# Supplementary material for: Functional cardiac fibroblasts derived from human pluripotent stem cells via second heart field progenitors
Source: Nat Commun. 2019 May 20;10:2238. doi: 10.1038/s41467-019-09831-5 (PMC6527555; doi:10.1038/s41467-019-09831-5)
Supplement: Supplementary file 6 — Supplementary Data 2 [file 41467_2019_9831_MOESM6_ESM.xlsx]

## Sheet: tpm_renorm_nhcfv_8fold
Symbol	haV-CF_rep1	haV-CF_rep2	haV-CF avg	hPSC-CF_rep1	hPSC-CF_rep2	hPSC-CF avg	Log fold change	Description
AADAC	1.43	1.78	1.605	0	0	0	inf	arylacetamide deacetylase
ACAN	11.24	9.89	10.565	0	0	0	inf	aggrecan
ADH1B	3.88	4.85	4.365	0	0	0	inf	alcohol dehydrogenase 1B (class I), beta polypeptide
ADH1C	3.47	1.4	2.435	0	0	0	inf	alcohol dehydrogenase 1C (class I), gamma polypeptide
AGT	1.94	0.16	1.05	0	0	0	inf	angiotensinogen (serpin peptidase inhibitor, clade A, member 8)
ALS2CR11	5.67	2.31	3.99	0	0	0	inf	amyotrophic lateral sclerosis 2 (juvenile) chromosome region, candidate 11
AMPH	1.24	0.99	1.115	0	0	0	inf	amphiphysin
ANP32C	2.1	0	1.05	0	0	0	inf	NO_Description
AP1M2	0.79	2.11	1.45	0	0	0	inf	adaptor-related protein complex 1, mu 2 subunit
APOA1	42.88	65.2	54.04	0	0	0	inf	apolipoprotein A-I
ARHGDIG	1.47	0.88	1.175	0	0	0	inf	Rho GDP dissociation inhibitor (GDI) gamma
BACE2	68.86	55.11	61.985	0	0	0	inf	beta-site APP-cleaving enzyme 2
C10orf116	28.53	38	33.265	0	0	0	inf	NO_Description
C11orf52	0.81	2.89	1.85	0	0	0	inf	chromosome 11 open reading frame 52
C5orf58	0	5.82	2.91	0	0	0	inf	chromosome 5 open reading frame 58
CCDC110	1.64	1.61	1.625	0	0	0	inf	coiled-coil domain containing 110
CCDC152	1.95	3.27	2.61	0	0	0	inf	coiled-coil domain containing 152
CCDC89	1.5	1.85	1.675	0	0	0	inf	coiled-coil domain containing 89
CCL26	3.36	0	1.68	0	0	0	inf	chemokine (C-C motif) ligand 26
CCRL1	2.05	0.55	1.3	0	0	0	inf	NO_Description
CD14	16.24	17.79	17.015	0	0	0	inf	CD14 molecule
CDH19	4	2.04	3.02	0	0	0	inf	cadherin 19, type 2
CH25H	24.65	23.25	23.95	0	0	0	inf	cholesterol 25-hydroxylase
CHCHD2	238.27	311.81	275.04	0	0	0	inf	coiled-coil-helix-coiled-coil-helix domain containing 2
CLEC3B	3.81	3.41	3.61	0	0	0	inf	C-type lectin domain family 3, member B
COL4A4	6.29	5.08	5.685	0	0	0	inf	collagen, type IV, alpha 4
CORO7-PAM16	6.03	2.79	4.41	0	0	0	inf	NO_Description
COX7A1	9.17	8.75	8.96	0	0	0	inf	cytochrome c oxidase subunit VIIa polypeptide 1 (muscle)
CPNE8	17.19	15.15	16.17	0	0	0	inf	copine VIII
CST4	1.48	1.32	1.4	0	0	0	inf	cystatin S
CTAGE15P	0	2.93	1.465	0	0	0	inf	NO_Description
DACT2	1.39	2.07	1.73	0	0	0	inf	dishevelled-binding antagonist of beta-catenin 2
DMRT2	1.68	0.68	1.18	0	0	0	inf	doublesex and mab-3 related transcription factor 2
ECM2	3.91	5.56	4.735	0	0	0	inf	extracellular matrix protein 2, female organ and adipocyte specific
FABP4	9.42	10.41	9.915	0	0	0	inf	fatty acid binding protein 4, adipocyte
FAM149A	1.32	2.54	1.93	0	0	0	inf	family with sequence similarity 149, member A
FAM162B	2.67	4.79	3.73	0	0	0	inf	family with sequence similarity 162, member B
FAM167B	1.45	2.6	2.025	0	0	0	inf	family with sequence similarity 167, member B
FAM180A	2.03	1.79	1.91	0	0	0	inf	family with sequence similarity 180, member A
FAM72B	0	2.49	1.245	0	0	0	inf	family with sequence similarity 72, member B
FMO2	1.75	1.48	1.615	0	0	0	inf	flavin containing monooxygenase 2 (non-functional)
FMO3	0.44	2.76	1.6	0	0	0	inf	flavin containing monooxygenase 3
FNDC5	1.53	1.76	1.645	0	0	0	inf	fibronectin type III domain containing 5
FOXF2	10.64	15.49	13.065	0	0	0	inf	forkhead box F2
FOXS1	14.99	15.91	15.45	0	0	0	inf	forkhead box S1
GATA5	10.17	12.25	11.21	0	0	0	inf	GATA binding protein 5
GDF10	1.21	2.31	1.76	0	0	0	inf	growth differentiation factor 10
GHRL	2.68	0	1.34	0	0	0	inf	ghrelin/obestatin prepropeptide
GSTM1	32.25	28.4	30.325	0	0	0	inf	glutathione S-transferase mu 1
GZMK	2.21	0.79	1.5	0	0	0	inf	granzyme K (granzyme 3; tryptase II)
HAAO	1.43	2.56	1.995	0	0	0	inf	3-hydroxyanthranilate 3,4-dioxygenase
HGD	1.36	0.81	1.085	0	0	0	inf	homogentisate 1,2-dioxygenase
HIST1H1B	2.95	0.53	1.74	0	0	0	inf	histone cluster 1, H1b
HIST1H2AD	2.07	0	1.035	0	0	0	inf	histone cluster 1, H2ad
HIST1H2BE	2.91	0	1.455	0	0	0	inf	histone cluster 1, H2be
HIST1H2BJ	2.12	0	1.06	0	0	0	inf	histone cluster 1, H2bj
HIST1H2BO	0	3	1.5	0	0	0	inf	histone cluster 1, H2bo
HIST1H4A	0	2.32	1.16	0	0	0	inf	histone cluster 1, H4a
HIST2H2AC	3.27	0.95	2.11	0	0	0	inf	histone cluster 2, H2ac
HIST2H3D	3.13	3.75	3.44	0	0	0	inf	histone cluster 2, H3d
HSPB2	4.97	10.38	7.675	0	0	0	inf	heat shock 27kDa protein 2
IBSP	2.3	2.32	2.31	0	0	0	inf	integrin-binding sialoprotein
IL13RA2	1.01	2.09	1.55	0	0	0	inf	interleukin 13 receptor, alpha 2
JMJD7-PLA2G4B	1.35	0.92	1.135	0	0	0	inf	NO_Description
KCNJ8	8.03	8.39	8.21	0	0	0	inf	potassium inwardly-rectifying channel, subfamily J, member 8
KRBOX1	5.41	6.06	5.735	0	0	0	inf	KRAB box domain containing 1
KY	1.67	1.35	1.51	0	0	0	inf	kyphoscoliosis peptidase
LHX9	1.75	0.81	1.28	0	0	0	inf	LIM homeobox 9
LOC729264	2.27	0.87	1.57	0	0	0	inf	NO_Description
LPPR4	2.56	0.84	1.7	0	0	0	inf	NO_Description
LRRC37A	1.76	0.88	1.32	0	0	0	inf	leucine rich repeat containing 37A
MAB21L1	1.41	1.27	1.34	0	0	0	inf	mab-21-like 1 (C. elegans)
MEOX1	4.12	4.33	4.225	0	0	0	inf	mesenchyme homeobox 1
MEOX2	7.69	8.08	7.885	0	0	0	inf	mesenchyme homeobox 2
MLC1	6.3	5.54	5.92	0	0	0	inf	megalencephalic leukoencephalopathy with subcortical cysts 1
MMP8	2.09	0.53	1.31	0	0	0	inf	matrix metallopeptidase 8 (neutrophil collagenase)
MPZL3	1.88	0.84	1.36	0	0	0	inf	myelin protein zero-like 3
NARR	7.1	0	3.55	0	0	0	inf	NO_Description
NCAM2	16.21	13.54	14.875	0	0	0	inf	neural cell adhesion molecule 2
NFASC	13.73	8.37	11.05	0	0	0	inf	neurofascin
NKAPL	3.07	2.25	2.66	0	0	0	inf	NFKB activating protein-like
NPAS1	0.67	1.4	1.035	0	0	0	inf	neuronal PAS domain protein 1
NPPB	11.37	23.95	17.66	0	0	0	inf	natriuretic peptide B
NTRK3	3.08	1.38	2.23	0	0	0	inf	neurotrophic tyrosine kinase, receptor, type 3
P2RY2	1.08	1.94	1.51	0	0	0	inf	purinergic receptor P2Y, G-protein coupled, 2
PABPC5	1.85	2.13	1.99	0	0	0	inf	poly(A) binding protein, cytoplasmic 5
PAX3	2.48	2.06	2.27	0	0	0	inf	paired box 3
PCDHGA4	3.04	1.29	2.165	0	0	0	inf	NO_Description
PCDHGA7	2.09	1.21	1.65	0	0	0	inf	NO_Description
PCOLCE2	19.55	19.32	19.435	0	0	0	inf	procollagen C-endopeptidase enhancer 2
PI16	8.75	8.02	8.385	0	0	0	inf	peptidase inhibitor 16
PLCXD2	1.33	1.19	1.26	0	0	0	inf	phosphatidylinositol-specific phospholipase C, X domain containing 2
PLEKHA7	2.83	3.55	3.19	0	0	0	inf	pleckstrin homology domain containing, family A member 7
PMCH	1.85	4.41	3.13	0	0	0	inf	pro-melanin-concentrating hormone
PROX1	2.66	1.99	2.325	0	0	0	inf	prospero homeobox 1
RARRES3	7.91	2.18	5.045	0	0	0	inf	retinoic acid receptor responder (tazarotene induced) 3
RBM14-RBM4	0	4.56	2.28	0	0	0	inf	NO_Description
RND1	6.32	8.61	7.465	0	0	0	inf	Rho family GTPase 1
RTP4	1.37	0.82	1.095	0	0	0	inf	receptor (chemosensory) transporter protein 4
RXFP1	2.54	1.1	1.82	0	0	0	inf	relaxin/insulin-like family peptide receptor 1
SBSN	0.96	1.73	1.345	0	0	0	inf	suprabasin
SERF1A	12.21	0	6.105	0	0	0	inf	small EDRK-rich factor 1A (telomeric)
SGCA	2.56	3.51	3.035	0	0	0	inf	sarcoglycan, alpha (50kDa dystrophin-associated glycoprotein)
SIX2	1.69	2.08	1.885	0	0	0	inf	SIX homeobox 2
SLC25A18	0.87	1.57	1.22	0	0	0	inf	solute carrier family 25 (glutamate carrier), member 18
SLC2A5	2.43	0.84	1.635	0	0	0	inf	solute carrier family 2 (facilitated glucose/fructose transporter), member 5
SLC6A4	1.3	2.06	1.68	0	0	0	inf	solute carrier family 6 (neurotransmitter transporter), member 4
SLN	1.92	5.14	3.53	0	0	0	inf	sarcolipin
SPESP1	1.28	1.43	1.355	0	0	0	inf	sperm equatorial segment protein 1
TEKT4	3.79	0.85	2.32	0	0	0	inf	tektin 4
TFAP2D	3.14	1.01	2.075	0	0	0	inf	transcription factor AP-2 delta (activating enhancer binding protein 2 delta)
TMC3	4.12	3.08	3.6	0	0	0	inf	transmembrane channel-like 3
TMED7-TICAM2	4.2	3.05	3.625	0	0	0	inf	NO_Description
TMEM183B	26.04	21.04	23.54	0	0	0	inf	transmembrane protein 183B
TNFRSF11A	1.31	1.3	1.305	0	0	0	inf	tumor necrosis factor receptor superfamily, member 11a, NFKB activator
TNFRSF14	5.36	9.12	7.24	0	0	0	inf	tumor necrosis factor receptor superfamily, member 14
TRIM6-TRIM34	1.88	2.75	2.315	0	0	0	inf	NO_Description
TSTD1	3.21	2.87	3.04	0	0	0	inf	thiosulfate sulfurtransferase (rhodanese)-like domain containing 1
VWA5B2	3.61	2.62	3.115	0	0	0	inf	von Willebrand factor A domain containing 5B2
WBSCR27	1.98	0.45	1.215	0	0	0	inf	Williams Beuren syndrome chromosome region 27
XG	2.52	1.94	2.23	0	0	0	inf	Xg blood group
ZNF132	1.05	2.28	1.665	0	0	0	inf	zinc finger protein 132
SFRP4	378.27	417.34	397.805	0.32	1.06	0.69	9.17125	secreted frizzled-related protein 4
SOST	215.24	205.8	210.52	0.62	0.17	0.395	9.05789	sclerostin
KRT7	1287.01	1326.2	1306.61	2.8	3.27	3.035	8.74991	keratin 7
CRLF1	30.39	37.87	34.13	0	0.21	0.105	8.34451	cytokine receptor-like factor 1
NUPR1	441.67	484.09	462.88	1.69	1.88	1.785	8.01857	nuclear protein, transcriptional regulator, 1
ELN	127.05	141.93	134.49	1.12	0.36	0.74	7.50576	elastin
MEGF6	31.38	28.14	29.76	0.13	0.21	0.17	7.4517	multiple EGF-like-domains 6
GJA5	34.46	37.76	36.11	0.3	0.12	0.21	7.42587	gap junction protein, alpha 5, 40kDa
ASPN	14.43	15.49	14.96	0.2	0	0.1	7.22497	asporin
GATA6	79.78	93.92	86.85	0.68	0.56	0.62	7.13011	GATA binding protein 6
ID4	90.6	78.39	84.495	0.73	0.71	0.72	6.87473	inhibitor of DNA binding 4, dominant negative helix-loop-helix protein
SLC22A3	22.55	21.69	22.12	0.33	0.13	0.23	6.58757	solute carrier family 22 (organic cation transporter), member 3
ATP10A	10.73	10.31	10.52	0	0.23	0.115	6.51536	ATPase, class V, type 10A
DHRS3	139.44	164.89	152.165	1.05	2.29	1.67	6.50964	dehydrogenase/reductase (SDR family) member 3
KLHL13	12.99	9.3	11.145	0	0.25	0.125	6.47832	kelch-like family member 13
GPNMB	218.5	223.02	220.76	1.73	3.91	2.82	6.29064	glycoprotein (transmembrane) nmb
MFAP5	148.19	134.55	141.37	2.1	1.62	1.86	6.24803	microfibrillar associated protein 5
LGR5	5.68	3.96	4.82	0	0.13	0.065	6.21245	leucine-rich repeat containing G protein-coupled receptor 5
EPB41L4B	4.55	2.79	3.67	0	0.11	0.055	6.0602	erythrocyte membrane protein band 4.1 like 4B
ZNF502	5.87	4.11	4.99	0.15	0	0.075	6.05601	zinc finger protein 502
FNDC1	1.1	1.73	1.415	0	0.05	0.025	5.82273	fibronectin type III domain containing 1
CST1	48.19	45.1	46.645	0.63	1.06	0.845	5.78663	cystatin SN
NTN4	186.71	170.64	178.675	4.14	2.61	3.375	5.72631	netrin 4
SLC1A1	27.79	25.43	26.61	0.38	0.63	0.505	5.71954	solute carrier family 1 (neuronal/epithelial high affinity glutamate transporter, system Xag), member 1
ITGBL1	146.4	119.63	133.015	2.47	2.69	2.58	5.68807	integrin, beta-like 1 (with EGF-like repeat domains)
CELF2	17.98	18.5	18.24	0.12	0.59	0.355	5.68314	CUGBP, Elav-like family member 2
SLC16A9	2.39	2.14	2.265	0	0.09	0.045	5.65344	solute carrier family 16, member 9
SLC22A23	8.82	6.73	7.775	0.24	0.07	0.155	5.6485	solute carrier family 22, member 23
FMOD	11.42	10.63	11.025	0.32	0.13	0.225	5.61471	fibromodulin
PLXNA4	16.44	11.97	14.205	0.25	0.38	0.315	5.4949	plexin A4
ZSWIM5	0.85	2.22	1.535	0	0.07	0.035	5.45474	zinc finger, SWIM-type containing 5
LAMA1	5.43	3.98	4.705	0.1	0.12	0.11	5.41862	laminin, alpha 1
RARB	31.19	29.39	30.29	0.51	0.99	0.75	5.33581	retinoic acid receptor, beta
ADORA2A	4.08	3.17	3.625	0.18	0	0.09	5.33191	adenosine A2a receptor
CACNA2D3	2.72	5.64	4.18	0	0.21	0.105	5.31504	calcium channel, voltage-dependent, alpha 2/delta subunit 3
KCTD8	10.89	12.72	11.805	0.18	0.46	0.32	5.20518	potassium channel tetramerization domain containing 8
BHLHE41	42.74	46.32	44.53	1.5	0.94	1.22	5.18982	basic helix-loop-helix family, member e41
EPDR1	62.48	71.36	66.92	2.73	0.95	1.84	5.18466	ependymin related 1
ABCA6	8.13	6.51	7.32	0.18	0.23	0.205	5.15815	ATP-binding cassette, sub-family A (ABC1), member 6
TSPAN8	26.9	45.62	36.26	1.69	0.35	1.02	5.15174	tetraspanin 8
KIAA1199	245.08	201.9	223.49	6.98	5.77	6.375	5.13164	NO_Description
EBF3	39.46	42.73	41.095	0.75	1.61	1.18	5.1221	early B-cell factor 3
AK4	12.4	9.88	11.14	0.14	0.51	0.325	5.09917	adenylate kinase 4
TINAGL1	60.81	62.75	61.78	1.84	1.77	1.805	5.09707	tubulointerstitial nephritis antigen-like 1
SULF1	422.83	417.51	420.17	12.41	12.55	12.48	5.07328	sulfatase 1
TBX20	19.37	7.48	13.425	0.52	0.29	0.405	5.05086	T-box 20
HEYL	3.3	3.45	3.375	0.12	0.09	0.105	5.00643	hes-related family bHLH transcription factor with YRPW motif-like
PPM1H	3.43	3.53	3.48	0.15	0.07	0.11	4.98351	protein phosphatase, Mg2+/Mn2+ dependent, 1H
HAS3	3.09	2.99	3.04	0.11	0.09	0.1	4.926	hyaluronan synthase 3
PPAPDC3	2.18	3.51	2.845	0	0.19	0.095	4.90436	phosphatidic acid phosphatase type 2 domain containing 3
TRPC4	9.51	7.69	8.6	0.32	0.27	0.295	4.86555	transient receptor potential cation channel, subfamily C, member 4
SUSD2	10.41	9.07	9.74	0.44	0.25	0.345	4.81925	sushi domain containing 2
DEPTOR	34.94	36.14	35.54	1.44	1.21	1.325	4.74538	DEP domain containing MTOR-interacting protein
SLC39A4	2.53	2.45	2.49	0	0.19	0.095	4.71207	solute carrier family 39 (zinc transporter), member 4
FRK	2.08	1.29	1.685	0	0.13	0.065	4.69617	fyn-related kinase
RELN	4.69	2.42	3.555	0.17	0.11	0.14	4.66635	reelin
PTGIS	111.89	106.72	109.305	3.19	5.44	4.315	4.66286	prostaglandin I2 (prostacyclin) synthase
CFB	15.07	15.2	15.135	0.91	0.29	0.6	4.65678	complement factor B
AKR1C3	112.71	104.51	108.61	6.87	1.78	4.325	4.65031	aldo-keto reductase family 1, member C3
ANKRD37	20.81	23.95	22.38	0.51	1.29	0.9	4.63614	ankyrin repeat domain 37
MYOM1	2.03	1.68	1.855	0.08	0.07	0.075	4.62838	myomesin 1
CECR2	5.14	3.82	4.48	0.17	0.21	0.19	4.55943	cat eye syndrome chromosome region, candidate 2
CCDC157	2.27	0.67	1.47	0	0.13	0.065	4.49923	coiled-coil domain containing 157
SPOCK1	808.48	572.31	690.395	31.05	30.76	30.905	4.48151	sparc/osteonectin, cwcv and kazal-like domains proteoglycan (testican) 1
CSF2RB	2.62	0.84	1.73	0	0.16	0.08	4.43463	colony stimulating factor 2 receptor, beta, low-affinity (granulocyte-macrophage)
AKR1C1	177.06	153.62	165.34	7.46	8.13	7.795	4.40674	aldo-keto reductase family 1, member C1
EDN1	420.87	394.76	407.815	22.15	16.92	19.535	4.38378	endothelin 1
PNMA2	31.22	21.66	26.44	0.55	2.01	1.28	4.36851	paraneoplastic Ma antigen 2
AKR1C2	63.97	77.68	70.825	4.24	2.71	3.475	4.34917	aldo-keto reductase family 1, member C2
C5orf46	18.28	32.73	25.505	1.81	0.75	1.28	4.31656	chromosome 5 open reading frame 46
FZD4	104	81.9	92.95	4.49	4.94	4.715	4.30113	frizzled class receptor 4
LBH	162.32	174.27	168.295	6.44	10.89	8.665	4.27965	limb bud and heart development
MYOCD	5.12	4.35	4.735	0.2	0.29	0.245	4.27251	myocardin
MDGA1	3.15	4.37	3.76	0.26	0.13	0.195	4.26919	MAM domain containing glycosylphosphatidylinositol anchor 1
NFIX	101.1	89.11	95.105	5.7	4.23	4.965	4.25966	nuclear factor I/X (CCAAT-binding transcription factor)
TPK1	2.38	1.42	1.9	0.2	0	0.1	4.24793	thiamin pyrophosphokinase 1
LMO2	51.66	45.99	48.825	2.99	2.25	2.62	4.21998	LIM domain only 2 (rhombotin-like 1)
PCDHGB5	19.72	13.61	16.665	0.68	1.13	0.905	4.20276	NO_Description
ANO1	3.77	5.4	4.585	0.19	0.32	0.255	4.16835	anoctamin 1, calcium activated chloride channel
BICC1	87.61	62.47	75.04	4.7	3.81	4.255	4.14043	BicC family RNA binding protein 1
ABI3BP	5.27	3.36	4.315	0.32	0.17	0.245	4.13851	ABI family, member 3 (NESH) binding protein
SAMD9L	7.44	3.76	5.6	0.31	0.33	0.32	4.12928	sterile alpha motif domain containing 9-like
RIMS1	0.83	1.61	1.22	0.14	0	0.07	4.12338	regulating synaptic membrane exocytosis 1
SCUBE3	52.43	39.88	46.155	2.49	2.85	2.67	4.11158	signal peptide, CUB domain, EGF-like 3
PHYHIP	1.84	2.28	2.06	0	0.24	0.12	4.10154	phytanoyl-CoA 2-hydroxylase interacting protein
TCF21	34.03	28.78	31.405	2.66	1.02	1.84	4.09322	transcription factor 21
NIPAL1	6.69	6.91	6.8	0.44	0.36	0.4	4.08746	NIPA-like domain containing 1
PRR15	17.65	18.3	17.975	1.42	0.71	1.065	4.07707	proline rich 15
LIMCH1	21.53	17.96	19.745	1.31	1.03	1.17	4.07691	LIM and calponin homology domains 1
FBLN2	367.16	358.1	362.63	21.1	22.15	21.625	4.06773	fibulin 2
HDAC9	11.68	7.46	9.57	0.3	0.87	0.585	4.03201	histone deacetylase 9
TLR3	3.73	3.35	3.54	0.31	0.13	0.22	4.00817	toll-like receptor 3
IL15RA	4.14	8.95	6.545	0.31	0.51	0.41	3.9967	interleukin 15 receptor, alpha
RNF180	2.11	1.72	1.915	0	0.24	0.12	3.99624	ring finger protein 180
PALMD	36.9	27.35	32.125	2.03	2	2.015	3.99484	palmdelphin
EBF1	8.51	6.76	7.635	0.18	0.82	0.5	3.93263	early B-cell factor 1
MGP	764.17	829.98	797.075	52.25	54.51	53.38	3.90034	matrix Gla protein
ANK1	2.06	2.82	2.44	0.18	0.15	0.165	3.88634	ankyrin 1, erythrocytic
LRRC32	31.63	31.67	31.65	1.97	2.34	2.155	3.87645	leucine rich repeat containing 32
C11orf82	4.08	2.62	3.35	0.13	0.33	0.23	3.86446	chromosome 11 open reading frame 82
GFRA1	1.29	0.88	1.085	0.11	0.04	0.075	3.85466	GDNF family receptor alpha 1
ERCC6L	5.5	5.39	5.445	0.67	0.09	0.38	3.84086	excision repair cross-complementation group 6-like
PCDH10	130.91	89.66	110.285	8.21	7.25	7.73	3.83462	protocadherin 10
HHIP	246.84	200.86	223.85	15.41	16.32	15.865	3.81861	hedgehog interacting protein
PCDHGA2	1.1	1.15	1.125	0	0.16	0.08	3.81378	NO_Description
ARAP2	3.81	3.63	3.72	0.32	0.21	0.265	3.81124	ArfGAP with RhoGAP domain, ankyrin repeat and PH domain 2
PLCL2	4.13	3.29	3.71	0.24	0.29	0.265	3.80735	phospholipase C-like 2
CHST3	25.15	21.08	23.115	1.69	1.62	1.655	3.80393	carbohydrate (chondroitin 6) sulfotransferase 3
TNFAIP8L3	10.66	9.83	10.245	0.3	1.18	0.74	3.79125	tumor necrosis factor, alpha-induced protein 8-like 3
ALPL	34.83	37.71	36.27	2.87	2.4	2.635	3.7829	alkaline phosphatase, liver/bone/kidney
EYA1	1.26	1.9	1.58	0.12	0.11	0.115	3.78022	eyes absent homolog 1 (Drosophila)
NEGR1	38.36	32.6	35.48	1.5	3.75	2.625	3.75662	neuronal growth regulator 1
CCNA1	11.16	10.62	10.89	0.77	0.86	0.815	3.74006	cyclin A1
EYA2	7.02	8.6	7.81	0.38	0.8	0.59	3.72654	eyes absent homolog 2 (Drosophila)
TMEM47	53.03	45.77	49.4	3.49	3.99	3.74	3.7234	transmembrane protein 47
PTGS1	169.46	163.82	166.64	12.97	12.53	12.75	3.70817	prostaglandin-endoperoxide synthase 1 (prostaglandin G/H synthase and cyclooxygenase)
SORBS2	12.92	11.2	12.06	1.3	0.55	0.925	3.70463	sorbin and SH3 domain containing 2
ADAMTS2	83.44	78.5	80.97	7.71	4.88	6.295	3.68511	ADAM metallopeptidase with thrombospondin type 1 motif, 2
PYGM	3.51	2.79	3.15	0.14	0.35	0.245	3.6845	phosphorylase, glycogen, muscle
COMT	81.11	88.69	84.9	7.2	6.04	6.62	3.68086	catechol-O-methyltransferase
LYNX1	2.57	3.19	2.88	0.2	0.25	0.225	3.67807	Ly6/neurotoxin 1
ERAP2	32.64	29.28	30.96	2.11	2.73	2.42	3.67733	endoplasmic reticulum aminopeptidase 2
EGFLAM	5.18	9.15	7.165	0.68	0.47	0.575	3.63933	EGF-like, fibronectin type III and laminin G domains
ITGA7	4.28	5.12	4.7	0.38	0.38	0.38	3.62859	integrin, alpha 7
PCDHGA6	1.71	0.86	1.285	0.21	0	0.105	3.61331	NO_Description
STAC	5.37	6.6	5.985	0.32	0.67	0.495	3.59585	SH3 and cysteine rich domain
C4orf49	101.11	80.12	90.615	9.63	5.36	7.495	3.59575	NO_Description
PRSS35	16.2	16.46	16.33	1.51	1.26	1.385	3.55957	protease, serine, 35
MFAP3L	7.93	6.09	7.01	0.31	0.88	0.595	3.55845	microfibrillar-associated protein 3-like
FRMD3	14.12	8.73	11.425	0.94	1.02	0.98	3.54327	FERM domain containing 3
DCN	385.01	375.78	380.395	30.01	35.48	32.745	3.53815	decorin
WNT2B	3.17	4.12	3.645	0.24	0.39	0.315	3.5325	wingless-type MMTV integration site family, member 2B
KCNQ5	5.21	2.85	4.03	0.38	0.32	0.35	3.52535	potassium voltage-gated channel, KQT-like subfamily, member 5
SLFN11	37.12	33.94	35.53	4.15	2.04	3.095	3.52103	schlafen family member 11
EMILIN2	19.35	22.29	20.82	1.53	2.16	1.845	3.49628	elastin microfibril interfacer 2
ALDH1A3	102.43	103.05	102.74	9.87	8.58	9.225	3.47731	aldehyde dehydrogenase 1 family, member A3
SVIP	110.99	87.53	99.26	9.96	8.04	9	3.46322	small VCP/p97-interacting protein
SCN3A	12.66	7.52	10.09	0.69	1.15	0.92	3.45515	sodium channel, voltage-gated, type III, alpha subunit
FERMT3	5.92	5.61	5.765	0.75	0.31	0.53	3.44326	fermitin family member 3
GPR1	25.8	21.67	23.735	2.11	2.28	2.195	3.43472	G protein-coupled receptor 1
THBS2	692.97	692.16	692.565	50.94	77.55	64.245	3.43029	thrombospondin 2
MMP1	2305.15	2167	2236.07	201.02	215.87	208.445	3.42323	matrix metallopeptidase 1 (interstitial collagenase)
CDC25C	5.39	6.56	5.975	0.5	0.63	0.565	3.40262	cell division cycle 25C
MATN2	30.46	23.47	26.965	1.98	3.27	2.625	3.3607	matrilin 2
NMNAT2	3.41	4.26	3.835	0.08	0.67	0.375	3.35426	nicotinamide nucleotide adenylyltransferase 2
LOC100507421	0.17	0.34	0.255	0.01	0.04	0.025	3.3505	NO_Description
FAM69A	320.72	274.29	297.505	35.53	23.09	29.31	3.34345	family with sequence similarity 69, member A
IL1B	51.39	61.34	56.365	3.18	7.97	5.575	3.33776	interleukin 1, beta
JAG1	66.54	59.95	63.245	6.14	6.38	6.26	3.33672	jagged 1
SGMS2	30.85	19.38	25.115	2.53	2.45	2.49	3.33433	sphingomyelin synthase 2
E2F7	75.16	61.02	68.09	6.32	7.26	6.79	3.32596	E2F transcription factor 7
SLIT3	33.9	35.72	34.81	4.47	2.49	3.48	3.32234	slit homolog 3 (Drosophila)
EGR3	13.13	9.16	11.145	1.33	0.91	1.12	3.31483	early growth response 3
ENG	232.74	228.08	230.41	24.42	21.95	23.185	3.31294	endoglin
NXPH4	3.04	5.9	4.47	0.26	0.66	0.46	3.28057	neurexophilin 4
IFI30	108.25	142.16	125.205	10.7	15.17	12.935	3.27494	interferon, gamma-inducible protein 30
KIAA0040	1.71	0.97	1.34	0.11	0.17	0.14	3.25873	KIAA0040
ANG	4.78	6.75	5.765	0.66	0.55	0.605	3.25231	angiogenin, ribonuclease, RNase A family, 5
P2RY6	3.55	2.33	2.94	0.37	0.25	0.31	3.24548	pyrimidinergic receptor P2Y, G-protein coupled, 6
C5orf63	26.78	27.73	27.255	1.91	3.85	2.88	3.24238	NO_Description
STAT1	750.79	670.53	710.66	78.99	72.81	75.9	3.22699	signal transducer and activator of transcription 1, 91kDa
SEL1L3	107.75	100.72	104.235	11.72	10.65	11.185	3.2202	sel-1 suppressor of lin-12-like 3 (C. elegans)
PRSS12	17.35	15.92	16.635	2.37	1.21	1.79	3.21619	protease, serine, 12 (neurotrypsin, motopsin)
NTF3	9.63	8.12	8.875	1.23	0.68	0.955	3.21617	neurotrophin 3
ISLR	50.09	57.35	53.72	6.52	5.06	5.79	3.21382	immunoglobulin superfamily containing leucine-rich repeat
PRKAA2	1.65	1.04	1.345	0.1	0.19	0.145	3.21348	protein kinase, AMP-activated, alpha 2 catalytic subunit
LYPD1	108.03	116.44	112.235	12.75	11.47	12.11	3.21225	LY6/PLAUR domain containing 1
MAP7	1.17	0.95	1.06	0.23	0	0.115	3.20436	microtubule-associated protein 7
CXCR7	48.21	43.17	45.69	2.94	6.98	4.96	3.20347	NO_Description
TMTC2	39.14	26.14	32.64	3.6	3.5	3.55	3.20075	transmembrane and tetratricopeptide repeat containing 2
SLC14A1	65.53	62.35	63.94	7.04	6.87	6.955	3.2006	solute carrier family 14 (urea transporter), member 1 (Kidd blood group)
SERPINE2	2180.07	2290.68	2235.38	192.59	297.32	244.955	3.18993	serpin peptidase inhibitor, clade E (nexin, plasminogen activator inhibitor type 1), member 2
VLDLR	23.05	24.18	23.615	2.99	2.22	2.605	3.18035	very low density lipoprotein receptor
PTGFR	5.41	3.86	4.635	0.08	0.95	0.515	3.16993	prostaglandin F receptor (FP)
EYA4	5.49	2.6	4.045	0.83	0.07	0.45	3.16814	eyes absent homolog 4 (Drosophila)
HMCN1	49.76	29.47	39.615	4.87	3.97	4.42	3.16393	hemicentin 1
STAT4	4.03	4.75	4.39	0.83	0.15	0.49	3.16337	signal transducer and activator of transcription 4
ARHGAP25	5.28	6.52	5.9	0.49	0.83	0.66	3.16018	Rho GTPase activating protein 25
ZNF597	4.12	4.61	4.365	0.54	0.44	0.49	3.15513	zinc finger protein 597
PGBD3	24.73	19.12	21.925	3.4	1.53	2.465	3.15292	piggyBac transposable element derived 3
PID1	31.42	27.66	29.54	3.62	3.03	3.325	3.15124	phosphotyrosine interaction domain containing 1
MLF1IP	9.46	10.87	10.165	1.67	0.62	1.145	3.15019	NO_Description
FAM50B	7.61	8.87	8.24	0.88	0.98	0.93	3.14734	family with sequence similarity 50, member B
CHST15	6.24	6.6	6.42	0.3	1.15	0.725	3.14652	carbohydrate (N-acetylgalactosamine 4-sulfate 6-O) sulfotransferase 15
CD163L1	3.46	3.28	3.37	0.42	0.35	0.385	3.12982	CD163 molecule-like 1
CNGA1	2.8	4.94	3.87	0.18	0.71	0.445	3.12046	cyclic nucleotide gated channel alpha 1
COL6A6	3.9	3.11	3.505	0.39	0.42	0.405	3.11342	collagen, type VI, alpha 6
PLSCR4	76.78	65.7	71.24	5.58	10.92	8.25	3.11022	phospholipid scramblase 4
ABCA8	35.3	31.23	33.265	3.84	3.89	3.865	3.10546	ATP-binding cassette, sub-family A (ABC1), member 8
AOX1	3.4	1.65	2.525	0.19	0.4	0.295	3.0975	aldehyde oxidase 1
ATP6V1B1	1.65	0.43	1.04	0.25	0	0.125	3.05658	ATPase, H+ transporting, lysosomal 56/58kDa, V1 subunit B1
CDC45	12.53	12.84	12.685	2.24	0.83	1.535	3.04681	cell division cycle 45
MT1M	14.97	24.06	19.515	1.49	3.3	2.395	3.02649	metallothionein 1M
FAM176C	6.38	8.04	7.21	0.74	1.03	0.885	3.02625	NO_Description
CCDC80	601.56	563.89	582.725	76.06	68.82	72.44	3.00796	coiled-coil domain containing 80
